# Supplementary material for: The MAPK substrate MASS proteins regulate stomatal development in Arabidopsis
Source: PLoS Genet. 2020 Apr 2;16(4):e1008706. doi: 10.1371/journal.pgen.1008706 (PMC7156110; doi:10.1371/journal.pgen.1008706)
Supplement: S2 Table — (XLSX) [file pgen.1008706.s011.xlsx]

## Sheet: 1C
	stomata cluster
Genotype	2-mer	3-mer	4-mer	>5-mer
WT	5	0
	5	0
	3	0
	0	0
	5	0
	3	0
	9	0
	3	0
	0	0
	4	0
	2	0
	3	0
	4	0
	1	0
	5	0
	3	0
	3	0
	4	0
	2	0
	1	0
	6	0
	0	0
GFP-MASS1	18	1
	20	1
	21	0
	17	2
	16	0
	12	1
	10	0
	11	1
	21	2
	16	1
	12	1
	14	1
	13	0
	12	0
	15	2
	19	0
	11	0
	10	1
	15	0
	20	2
	16	1
	13	1
GFP-MASS2g	22	0
	22	6
	21	0
	18	1
	15
	17	0
	13	0
	20	0
	12	4	2
	10	1
	10	3
	16	2
	18	0
	15	1
	16	0
	16	1
	16	0
	22	2
	12	0
	15	0
	16	1
GFP-MASS3	12	1
	10	1
	10	1
	12	1
	20	2
	11	0
	8	0
	12	1
	6	0
	9	0
	9	2
	8	0
	7	1
	11	0
	8	0
	5	0

## Sheet: 1D
Genotype	pc	stomata
wt	139	47
	128	39
	126	38
	128	39
	138	39
	123	40
	149	50
	140	41
	141	38
	119	38
	137	40
	139	39
	134	40
	138	37
GFP-MASS1
	150	58
	150	44
	150	58
	143	45
	128	40
	129	47
	151	46
	118	38
	129	46
	166	50
	135	49
	161	49
	171	63
	124	39
	143	46
GFP-MASS2
	35	112
	37	95
	33	107
	37	110
	35	106
	40	119
	36	108
	36	111
	35	119
	35	114
	37	110
	32	109
GFP-MASS3	48	128
	41	127
	40	118
	44	128
	35	99
	42	116
	48	142
	43	112
	47	126
	47	123
	49	130
	67	193

## Sheet: 2F
Genotype	PC	Stomata
wt	139	47
	128	39
	126	38
	140	51
	128	39
	138	39
	123	40
	149	50
	140	41
	141	38
	119	38
	137	40
	139	39
	134	40
	138	37
mass1,2	143	44
	131	45
	119	43
	114	37
	116	37
	117	32
	131	47
	99	33
	112	35
	116	29
	101	31
	109	31
	104	34
	114	41
	99	28
	104	34
	100	27
	122	44
	121	29
	119	29
mass1,3	114	36
	94	25
	115	31
	104	27
	102	25
	108	29
	101	26
	104	33
	96	25
	108	34
	123	30
	91	23
	108	28
	96	27
	117	32
	115	35
	95	29
mass2,3	98	28
	104	30
	99	32
	100	28
	88	32
	83	28
	112	30
	111	35
	111	27
	105	26
	101	29
	105	35
	95	27
	78	24
	92	24
	105	27
	99	32
	81	22
	104	35
	79	27
	111	35
	114	31
mass1,2,3	238	58
	132	32
	174	42
	183	46
	242	65
	218	51
	202	50
	204	56
	208	53
	211	67
	219	54
	209	43
	183	39

## Sheet: 2G
Genotype	stomata	M+GMC	Pavement cells
crispr_7	50	10	172
	48	5	185
	45	4	171
	49	4	170
	53	2	161
	45	17	195
	42	12	189
	48	4	171
	38	5	145
	49	3	166
	40	6	153
	46	4	183
rMASS2g-1	110	23	352
	104	28	334
	63	5	197
	60	11	208
	66	10	208
	63	10	214
	79	22	208
	62	18	183
	64	19	188
	92	34	326
	70	16	219
	74	19	214
rMASS2g-2	61	20	191
	73	19	230
	53	13	181
	61	9	181
	95	21	265
	93	22	277
	65	16	187
	66	21	193
	69	18	191
	78	19	193
	68	18	203
	42	16	150
	59	13	149
WT	57	9	170
	62	13	191
	65	8	190
	53	5	168
	60	8	204
	58	12	176
	59	4	155
	51	4	175
	50	4	168
	72	20	230
	62	10	199
	57	8	199
	64	11	190

## Sheet: 3J
Genotype	GC pairs	Clustered GC pairs
WT	29	0
	33	0
	41	0
	59	0
	43	0
	36	2
	44	4
	46	0
	33	0
	39	0
	24	0
	20	0
	54	2
	50	0
BASLpro::GFP-MASS2	28	6
	36	7
	35	4
	34	0
	27	0
	29	4
	32	0
	39	9
	40	2
	23	9
	31	4
	32	6
	44	6
BASLpro::YFP-NLS-MASS2	30	0
	32	0
	38	2
	27	0
	26	0
	37	2
	27	0
	27	0
	29	0
	32	0
	29	0
	32	0
	31	0
	33	2
BASLpro::myr-GFP-MASS2	25	11
	44	8
	35	10
	37	11
	41	12
	33	6
	39	4
	43	17
	30	4
	44	6
	45	10
	44	5
	54	5
	29	4

## Sheet: 5C
	YFP intensity
	Nucleolus	Nucleus	Plasma Membrane
YFP-MASS1	63.558	35.118	34.878
	44.907	24.69	26.312
	42.547	30.176	33.612
	41.043	28.4	22.204
	39.982	24.369	21.536
	49.103	33.064	27.569
	44.206	31.471	34.592
	57.844	33.551	31.384
	47.782	37.444	32.911
	64.163	41.695	35.923
	57.924	43.645	36.948
	35.549	22.424	19.519
	63.463	42.092	40.571
	40.854	29.88	42.896
	38.253	25.429	35.526
	51.022	28.295	38.759
	73.054	43.788	38.057
	53.749	29.698	31.272
	58.766	40.073	28.403
	52.855	37.174	30.762
	41.885	28.925	20.732
	61.866	39.988	35.383
	45.91	31.994	26.892
	58.369	39.562	35.434
	54.016	34.962	36.586
	56.686	33.147	36.259
	60.043	35.055	31.609
	31.923	17.97	19.794
	50.731	31.644	35.182
	51.57	34.203	40.092
YFP-MASS1-A	68.412	41.585	9.607
	75.212	33.484	8.541
	72.892	32.907	10.867
	60.952	27.452	8.662
	79.59	34.027	9.424
	79.051	51.889	8.881
	76.021	40.858	8.942
	62.288	33.595	9.235
	62.313	28.946	8.91
	53.372	26.947	6.708
	70.669	44.997	12.449
	81.143	50.88	7.689
	84.179	54.984	10.598
	81.5	52.254	10.647
	50.375	29.203	14.689
	69.627	44.647	15.419
	60.01	42.162	14.321
	70.109	35.222	18.946
	83.319	44.521	23.871
	58.882	26.33	7.271
	71.466	41.932	11.525
	77.108	45.877	19.176
	71.735	46.91	16.544
	64.714	32.874	15.327
	79.402	59.531	12.852
	74.3	54.756	9.231
	73.68	42.629	8.903
	68.902	45.555	9.747
	61.287	36.776	9.116
	69.055	41.79	8.868
	83.602	44.63	13.391
	69.981	37.027	7.206
	67.847	37.816	12.717
	83.226	51.014	14.42
	73.466	46.25	15.906
	64.5	30.342	8.607
	66.653	43.539	9.309
	79.416	47.247	11.993
	82.612	50.886	19.543
	61.875	37.752	12.639
YFP-MASS1-D	84.021	55.262	11.461
	78.762	62.288	9.981
	82.889	50.928	7.276
	82.955	53.213	6.036
	76.364	49.482	10.295
	77.28	43.61	6.592
	82.993	52.618	7.14
	78.529	48.98	8.904
	83.146	61.183	7.103
	69.845	41.732	6.565
	69.571	44.926	8.805
	84.335	61.591	17.421
	81.83	45.86	11.616
	78.014	47.769	9.772
	84.975	69.06	16.239
	60.146	29.688	10.182
	71.403	31.781	9.777
	81.69	60.472	11.219
	82.858	57.329	11.524
	83.471	56.814	8.165
	77.222	54.924	24.085
	80.231	46.629	12.003
	72.378	44.64	20.357
	78.686	36.018	9.31
	68.384	38.818	10.634
	82.344	63.828	9.48
	73.638	38.243	9.632
	82.832	63.301	17.947
	83.099	54.366	9.916
	71.85	42.286	18.22
	80.252	46.453	17.886
	82.132	45.108	8.476
	74.086	45.531	8.022
	84.418	66.193	17.626
	82.175	50.951	13.499
	83.479	57.864	13.89
	38.587	16.716	5.373
	83.466	57.762	15.476
	81.224	46.136	13.724
	80.651	59.887	12.232

## Sheet: 5E
Genotype	GC pairs	Clustered GC pairs
WT	33	0
	29	2
	38	0
	32	2
	29	0
	32	0
	27	2
	26	0
	37	0
	33	0
	31	0
	33	0
YFP-MASS2.2	29	2
	25	0
	33	2
	30	0
	47	2
	29	2
	28	2
	42	8
	19	4
	32	2
YFP-MASS2.2-A	34	2
	35	2
	30	0
	35	0
	28	2
	19	0
	37	0
	33	2
	23	0
YFP-MASS2.2-D	52	4
	40	4
	34	2
	35	5
	31	0
	27	0
	35	0
	38	0
	39	4
	29	3
	27	0
	40	2

## Sheet: 5F
Genotype	GC pairs	Clustered GC pairs
WT	41	0
	42	2
	41	0
	36	0
	45	0
	33	0
	47	0
	45	0
	45	2
	45	0
	42	2
	48	0
	45	0
	46	2
myr-GFP-MASS2.2	52	10
	53	8
	33	6
	38	10
	35	8
	43	6
	62	8
	59	14
	70	10
	40	4
	33	8
	42	4
myr-MASS2.2-A	38	4
	46	6
	48	2
	67	6
	70	0
	60	0
	68	2
	55	2
	49	0
	38	4
	43	6
	43	4
	33	4
myr-MASS2.2-D	62	0
	50	2
	52	2
	45	2
	46	4
	52	0
	44	2
	51	2
	40	4
	50	2
	47	4

## Sheet: S2D
Genotype	PC	Stomata
crispr_5	151	36
	132	29
	129	44
	150	42
	129	34
	146	44
	127	38
	150	41
	122	38
crispr_7	140	43
	153	41
	153	42
	161	45
	112	29
	120	43
	111	29
	147	40
	147	48
	123	33
	143	37
	127	39
	158	38
	115	32
	184	46
	110	33
	138	38
	111	29
	139	46
WT	148	48
	153	54
	151	57
	142	50
	135	45
	139	39
	117	40
	141	50
	121	41
	129	48
	145	48
	139	49
	128	46
	117	44
	140	48
	133	37
	115	40
